# Supplementary material for: Daily Rhythm of Fractal Cardiac Dynamics Links to Weight Loss Resistance: Interaction with CLOCK 3111T/C Genetic Variant
Source: Nutrients. 2021 Jul 19;13(7):2463. doi: 10.3390/nu13072463 (PMC8308644; doi:10.3390/nu13072463)
Supplement: Supplementary file 1 [file nutrients-13-02463-s001.zip]

Archive with 1 entries (1 files):
- nutrients-1276157-supplementary.pdf
